# Supplementary material for: Making sense of COVID-19 over time in New Zealand: Assessing the public conversation using Twitter
Source: PLoS One. 2021 Dec 15;16(12):e0259882. doi: 10.1371/journal.pone.0259882 (PMC8673617; doi:10.1371/journal.pone.0259882)
Supplement: S1 Data — Available on Journal website. (ZIP) [file pone.0259882.s001.zip]

Archive with 7 entries (7 files):
- KD1-28 Feb.html
- KD2-25 March.html
- KD3-27 April.html
- KD4-13 May.html
- KD5-8 June.html
- KD6-12 August.html
- Whole dataset.html
